# Supplementary material for: A preclinical study of a novel dual-modality contrast agent in rodent models
Source: Front Bioeng Biotechnol. 2025 Mar 20;13:1557772. doi: 10.3389/fbioe.2025.1557772 (PMC11966174; doi:10.3389/fbioe.2025.1557772)
Supplement: Supplementary file 2 [file Table1.xlsx]

## Sheet: Sheet1
Table 1 Partial tissue distribution data for PL002, Gd3+, and Gadavist® (additional data can be found in the supplementary materials, and the data for Gadavist® is derived from FDA registration documents).
Analyte		PL002(PL002, 10mg/kg, 0.007mmol Gd/kg)				Gd3+(PL002, 10mg/kg, 0.007mmol Gd/kg)				Gd3+(Gadavist®, 60.4mg/kg, 0.1mmol Gd/kg)
		Time(h)				Time(h)				Time(h)
		2	6	24	72	2	6	24	72	0.25	1	3	6	24
Matrix		Concentration				Concentration				Concentration
		(nmol/g or nmol/mL)				(nmol/g or nmol/mL)				(nmol/g or nmol/mL)
Plasma	Mean	41.98	15.75	0.06	0.03	45.9	16.11	0.1	BQL	183	28	0.3	N.D.	N.D.
	SD	12.39	3.83	0.02	0.03	12.63	3.75	0.03	NA	36	1	0.2	N.D.	N.D.
Liver	Mean	25.54	29.35	14.46	4.93	16.72	22.27	11.74	5.31	16	7	3	3	3
	SD	5.9	5.71	5.31	1.71	5.33	5.95	4.16	1.37	3	2	0.2	1	0.1
Lung	Mean	15.32	12.48	5.13	4.13	10.98	9.8	5.38	4.87	61	17	2	2	2
	SD	3.43	3.02	0.97	0.97	3.44	2.27	1.31	0.87	15	4	0.3	0.2	0.3
Kidney	Mean	13.4	11.54	9.2	9.07	12.4	10.62	8.83	10.06	556	134	55	53	69
	SD	2.55	3.11	2.53	1.19	2.49	1.58	1.41	1.65	126	31	3	8	9
Heart	Mean	6.86	2.38	2.31	0.97	6.1	3.21	2	1.52	33	6	1	1	1
	SD	3.46	0.46	0.45	0.68	2.32	0.94	0.5	0.3	8	1	0.3	0.1	0.1
Stomach	Mean	3.82	2.41	1.79	1.22	3.92	2.33	1.84	2.36	41	34	2	4	2
	SD	1.48	1.35	0.72	0.39	1.58	1.22	0.58	0.51	4	25	2	2.2	1
Skin	Mean	1.53	2.59	0.8	0.91	1.46	2.25	0.79	0.81	66	13	2	3	2
	SD	0.6	1.59	0.35	0.65	0.75	1.32	0.08	0.24	34	2	0.4	2	0.3
Brain	Mean	0.53	0.24	BQL	0.08	0.56	0.26	0.1	0.08	3	1	0.3	0.2	N.D.
	SD	0.22	0.07	NA	0.02	0.21	0.07	NA	0.02	1	0.3	0.2	0.1	N.D.
BQL stands for "Below Quantitation Limit"; NA stands for "Not Applicable"; N.D. stands for "No Data".
